# Supplementary material for: Lipid hydroperoxides promote sarcopenia through carbonyl stress
Source: eLife. 2023 Mar 23;12:e85289. doi: 10.7554/eLife.85289 (PMC10076018; doi:10.7554/eLife.85289)
Supplement: Figure 1—figure supplement 1—source data 1. [file elife-85289-fig1-figsupp1-data1.zip]

Archive with 2 entries (2 files):
- Figure 1-supplemental figure 1 - Source Data 1/Figure 1S1F 4HNE.png
- Figure 1-supplemental figure 1 - Source Data 1/Figure 1S1F GAPDH.png
