# Supplementary material for: Lipid hydroperoxides promote sarcopenia through carbonyl stress
Source: eLife. 2023 Mar 23;12:e85289. doi: 10.7554/eLife.85289 (PMC10076018; doi:10.7554/eLife.85289)
Supplement: Figure 3—figure supplement 2—source data 1. [file elife-85289-fig3-figsupp2-data1.zip]

Archive with 2 entries (2 files):
- Figure 3-supplemental figure 2 - Source Data 1/Figure 3S2A Cre.png
- Figure 3-supplemental figure 2 - Source Data 1/Figure 3S2A GPx4 LoxP.png
