# Supplementary material for: Lipid hydroperoxides promote sarcopenia through carbonyl stress
Source: eLife. 2023 Mar 23;12:e85289. doi: 10.7554/eLife.85289 (PMC10076018; doi:10.7554/eLife.85289)
Supplement: Figure 5—source data 1. [file elife-85289-fig5-data1.zip]

Archive with 3 entries (3 files):
- Figure 5-Source Data 1/Figure 5C Actin.png
- Figure 5-Source Data 1/Figure 5C LC3.png
- Figure 5-Source Data 1/Figure 5C p62.png
