# Supplementary material for: Lipid hydroperoxides promote sarcopenia through carbonyl stress
Source: eLife. 2023 Mar 23;12:e85289. doi: 10.7554/eLife.85289 (PMC10076018; doi:10.7554/eLife.85289)
Supplement: Figure 6—source data 1. [file elife-85289-fig6-data1.zip]

Archive with 9 entries (9 files):
- Figure 6-Source Data 1/Figure 6B Continued GAPDH 2.png
- Figure 6-Source Data 1/Figure 6B Continued GAPDH.png
- Figure 6-Source Data 1/Figure 6B Continued LC3.png
- Figure 6-Source Data 1/Figure 6B Continued p62 2.png
- Figure 6-Source Data 1/Figure 6B Continued p62.png
- Figure 6-Source Data 1/Figure 6B GAPDH.png
- Figure 6-Source Data 1/Figure 6B LC3 Continued 2.png
- Figure 6-Source Data 1/Figure 6B LC3.png
- Figure 6-Source Data 1/Figure 6B p62.png
