# Supplementary material for: Lipid hydroperoxides promote sarcopenia through carbonyl stress
Source: eLife. 2023 Mar 23;12:e85289. doi: 10.7554/eLife.85289 (PMC10076018; doi:10.7554/eLife.85289)
Supplement: Figure 7—source data 1. [file elife-85289-fig7-data1.zip]

Archive with 7 entries (7 files):
- Figure 7-Source Data 1/Figure 7A 4HNE.png
- Figure 7-Source Data 1/Figure 7A Actin.png
- Figure 7-Source Data 1/Figure 7A GPx4.png
- Figure 7-Source Data 1/Figure 7C 4HNE.png
- Figure 7-Source Data 1/Figure 7C Actin.png
- Figure 7-Source Data 1/Figure 7G 4HNE.png
- Figure 7-Source Data 1/Figure 7G Actin.png
