# Supplementary material for: Lipid hydroperoxides promote sarcopenia through carbonyl stress
Source: eLife. 2023 Mar 23;12:e85289. doi: 10.7554/eLife.85289 (PMC10076018; doi:10.7554/eLife.85289)
Supplement: Figure 7—figure supplement 1—source data 1. [file elife-85289-fig7-figsupp1-data1.zip]

Archive with 7 entries (7 files):
- Figure 7-supplemental figure 1 - Source Data 1/Figure 7S1A 4HNE.png
- Figure 7-supplemental figure 1 - Source Data 1/Figure 7S1A Actin.png
- Figure 7-supplemental figure 1 - Source Data 1/Figure 7S1C 4HNE.png
- Figure 7-supplemental figure 1 - Source Data 1/Figure 7S1C Actin.png
- Figure 7-supplemental figure 1 - Source Data 1/Figure 7S1C GPx4.png
- Figure 7-supplemental figure 1 - Source Data 1/Figure 7S1F 4HNE.png
- Figure 7-supplemental figure 1 - Source Data 1/Figure 7S1F Actin.png
