# Supplementary material for: Lipid hydroperoxides promote sarcopenia through carbonyl stress
Source: eLife. 2023 Mar 23;12:e85289. doi: 10.7554/eLife.85289 (PMC10076018; doi:10.7554/eLife.85289)
Supplement: Figure 8—figure supplement 2—source data 1. [file elife-85289-fig8-figsupp2-data1.zip]

Archive with 5 entries (5 files):
- Figure 8-supplemental figure 2 - Source Data 1/Figure 8S2D 4HNE.png
- Figure 8-supplemental figure 2 - Source Data 1/Figure 8S2D Actin.png
- Figure 8-supplemental figure 2 - Source Data 1/Figure 8S2G 4HNE.png
- Figure 8-supplemental figure 2 - Source Data 1/Figure 8S2G Actin.png
- Figure 8-supplemental figure 2 - Source Data 1/Figure 8S2G GPx4.png
