# Supplementary material for: Lipid hydroperoxides promote sarcopenia through carbonyl stress
Source: eLife. 2023 Mar 23;12:e85289. doi: 10.7554/eLife.85289 (PMC10076018; doi:10.7554/eLife.85289)
Supplement: Figure 8—figure supplement 3—source data 1. [file elife-85289-fig8-figsupp3-data1.zip]

Archive with 2 entries (2 files):
- Figure 8-supplemental figure 3 - Source Data 1/Figure S11E 4-HNE.png
- Figure 8-supplemental figure 3 - Source Data 1/Figure S11E Ponceau S.png
