# Supplementary material for: Lipid hydroperoxides promote sarcopenia through carbonyl stress
Source: eLife. 2023 Mar 23;12:e85289. doi: 10.7554/eLife.85289 (PMC10076018; doi:10.7554/eLife.85289)
Supplement: Figure 9—source data 1. [file elife-85289-fig9-data1.zip]

Archive with 2 entries (2 files):
- Figure 9-Source Data 1/Figure 9B 4HNE.png
- Figure 9-Source Data 1/Figure 9B GAPDH.png
